# Supplementary material for: Food and nutritional security of semi-arid farm families benefiting from rainwater collection equipment in Brazil
Source: PLoS One. 2020 Jul 14;15(7):e0234974. doi: 10.1371/journal.pone.0234974 (PMC7360032; doi:10.1371/journal.pone.0234974)
Supplement: S1 File — (ZIP) [file pone.0234974.s001.zip]

Archive with 2 entries (2 files):
- DATABASE_COMP.xlsx
- __MACOSX/._DATABASE_COMP.xlsx
