# Supplementary material for: Food and nutritional security of semi-arid farm families benefiting from rainwater collection equipment in Brazil
Source: PLoS One. 2020 Jul 14;15(7):e0234974. doi: 10.1371/journal.pone.0234974 (PMC7360032; doi:10.1371/journal.pone.0234974)
Supplement: S1 File — (ZIP) [file pone.0234974.s001.zip › DATABASE_COMP.xlsx]

## Sheet: Banco
ID	2016-01-01	2016-02-01	2016-03-01	2016-05-01	2016-06-01	2016-07-01	2016-08-01	2016-09-01	2016-10-01	2016-11-01	2016-12-01	1.13	2	2016-01-02	2016-02-02	2016-03-02	2016-04-02	2016-05-02	2016-06-02	3	2016-01-03	3.1.1.1	3.1.1.2	3.1.1.3	3.1.1.4	3.1.1.5	3.1.1.6	3.1.1.7	3.1.2	3.2.1	3.2.1.1	3.2.1.2	3.2.1.3	3.2.1.4	3.2.1.5	3.2.1.6	3.2.1.7	3.2.1.8	3.2.1.9	3.2.1.10	3.2.1.11	3.2.1.12	3.2.2	3.2.2.1	3.2.2.2	3.2.2.3	3.2.2.4	3.2.2.5	3.2.2.6
1	1		99	Sítio Baixio	99	99	57620-000	Igací	AL	1	15/05/1963			1	1	3	2	3	3		2	1	1	2	1	1	1	1	2	Beber	1	1	1	1	2	1	1	1	1	1	1	1	Cozinhar	1	1	1	1	2	1
2	2		99	Sítio Baixio	99	99	57620-000	Igací	AL	1	1975-07-27			1	1	3	2	3	3		1	1	1	1	1	1	2	1	1	-	1	1	1	1	1	1	1	1	1	1	2	1	Cozinhar	1	1	1	1	2	1
3	3			Sítio Baixio	99	99	57620-000	Igací	AL	2	1977-05-11			3	1	2	2	3	3		2	1	1	2	1	1	1	1	1		1	1	1	1	2	1	1	1	1	1	1	1	Cozinhar	1	1	1	1	2	1
4	4																																										Cozinhar
5	5		2016-07-05	99	Sítio Cachoeira	Assentamento	57620-000	Igací	AL	2	18/07/1962	605.607.894-91		1	1	2	2	4	3		2	1	1	1	2	1	1	1	1		1	1	1	2	2	1	1	1	1	1	1		Cozinhar	1	1	1	2	2	1
6	6		2016-07-05	Chã do Riachão	99	99	57620-000	Igací	AL	2	27/09/1962			1	1	2	2	3	3		2	1	1	2	1	1	1	1	1		1	1	1	1	1	1	1	1	1	2	1		Cozinhar	1	1	1	1	1	1
7	7		99	Sítio Lagoa da Onça	99	99	57620-000	Igací	AL	2	1976-02-04			1	1	2	2	3	3		2	1	1	2	1	1	1	1	1		1	1	1	1	2	1	1	1	1	1	1		Cozinhar	1	1	1	1	2	1
8	8		99	Sítio Lagoa da Onça	99	apróximo a antiga escola	57620-000	Igací	AL	1	20/10/1968	758.390.404-87		1	1	2	1	4	3		2	1	1	2	2	1	1	1	1		1	1	1	1	2	1	1	1	1	1	1		Cozinhar	1	1	1	1	2	1
9	9						57620-000	Igací	AL																																		Cozinhar
10	10		99	Lagoa da Pedra	Sítio Lagoa da Pedra	99	57620-000	Igací	AL	1	1974-01-20	924.021.434+87		1	1	3	2	4	1		2	1	2	2	1	1	1	1	1		1	1	1	1	2	1	1	1	1	1	1		Cozinhar	1	1	1	1	2	1
11	11		2016-07-04	Lagoa da Pedra	Lagoa da Pedra	Próximo a escola	57620-000	Igací	AL	2	04/11/1963	397.815.344-00		1	1	2	2	4	1		2	1	2	2	2	1	1	1	2		1	1	1	2	2	1	1	1	1	1	1		Cozinhar	1	1	1	1	2	1
12	12		08/04/1900	Lagoa do Curral	99	99	57620-000	Igací	AL	2	1972-03-24			1	1	3	2	3	3		2	1	1	2	1	1	1	1	2		1	1	1	1	2	1	1	1	1	1	1		Cozinhar	1	1	1	1	2	1
13	13		2016-07-06	Lagoa do Curral	99	99	57620-000	Igací	AL	2				1	1	2	2	3	3		2	1	1	2	1	1	1	1	2		1	1	1	1	2	1	1	1	1	1	1		Cozinhar	1	1	1	1	2	1
14	14		99	Lagoa do Curral	99	99	57620-000	Igací	AL	2	1979-01-22			1	1	2	2	3	3		1	1	1	1	1	1	1	1			1	1	1	1	2	1	1	1	1	1	1		Cozinhar	1	1	1	1	2	1
15	15		2016-07-07	Sítio Lagoa Funda	99	99	57620-000	Igací	AL	1	12/11/1962	741.396.904-10		1	1	4	1	5	3		2	1	1	2	2	1	1	1	2		1	1	1	2	2	1	1	1	1	1	1		Cozinhar	1	1	1	1	2	1
16	16		2016-07-06	99	Sítio Pé de Serra	Próxim a Igreja Nossa Senhora Aparecida	57620-000	Igací	AL	2	1975-09-24	957.935.264-04		1	2	3	2	4	3		2	2	2	2	2	1	1	1	2		1	1	1	2	2	1	1	1	1	1	1		Cozinhar	1	1	1	2	2	1
17	17		2016-10-06	99	Sítio Pé de Serra	Próximo a igreja Nossa Senhora Aparecida	57620-000	Igací	AL	1	25/01/1952	346.743.224-72		1	1	2	2	4	5		2	1	2	2	1	1	1	1	1		1	1	1	1	2	1	1	1	1	1	1		Cozinhar	1	1	1	1	2	1
18	18		2016-07-07	Povoado de Santo Antônio	99	Próximo ao posto de saúde	57620-000	Igací	AL	2	18/07/1969	843.273.324-53		1	1	2	1	4	3		2	1	2	2	1	1	1	1	2		1	1	1	1	2	1	1	1	1	1	1		Cozinhar	1	1	1	1	2	1
19	19		2016-07-06	99	Sítio Lagoa da Pedra	Próximo a igreja	57620-000	Igací	AL	2	20/09/1964			1	1	3	1	4	3		2	1	1	2	2	1	1	1	1		1	1	1	1	2	1	1	1	1	1	1		Cozinhar	1	1	1	1	2	1
20	20		99	99	99	99	57620-000	Igací	AL	2	99			3	1	2	2	3	3		2	1	1	2	1	1	1	1	2		1	1	1	1	2	1	1	1	1	1	1		Cozinhar	1	1	1	1	2	1
21	21		2016-07-06	Sítio Mata Amarela	Sítio Mata Amarela	Próximo a igreja	57620-000	Igací	AL	1	1982-11-30	049.713.304-02		1	1	2	2	4	3		2	1	1	2	1	1	1	1	2		1	1	1	1	2	1	1	1	1	1	1		Cozinhar	1	1	1	1	2	1
22	22		2016-07-06	Lagoa da Pedra	99	99	57620-000	Igací	AL	2	1996-11-02			1	1	3	2	3	3		2	1	1	2	1	1	1	1	2		1	1	1	1	2	1	1	1	1	1	1		Cozinhar	1	1	1	1	2	1
23	23		99	99	99	99	57620-000	Igací	AL	2	07/07/1963			1	1	3	2	3	3		2	99	99	99	99	99	99	99	2		1	1	1	1	2	1	1	1	1	1	1		Cozinhar	1	1	1	1	2	1
24	1C		2016-07-05	Sítio Camara	Sítio Camara	Em frente a casa de Mané Roque	57320-000	Craíbas	AL	2	1989-10-18	091.073.614-67		1	1	2	1	5	3		1	1	1	1	1	1	1	1	1		1	1	1	1	1	1	1	1	1	2	1		Cozinhar	1	1	1	1	1	1
25	2C		2016-07-05	Sítio Lagoa da Cruz	99	99	57320-000	Craíbas	AL	1	21/12/1955			1	1	3	2	3	3		2	1	2	1	1	1	1	1	1		1	1	1	1	1	1	1	1	1	2	1		Cozinhar	1	1	1	1	1	1
26	3C		2016-07-05	Lagoa da Cruz	99	99	57320-000	Craíbas	AL	1	15/10/1957			1	1	3	2	4	3		2	1	1	2	1	1	1	1	2		1	1	1	1	1	1	1	1	1	2	1		Cozinhar	1	1	1	1	1	1
27	4C		2016-07-05	Sítio Lagoa Torta 2	99	Próximo a igreja	57320-000	Craíbas	AL	2	24/08/1967	699.364.634-04		3	1	2	2	4	3		2	1	1	2	2	1	1	1	3		1	1	1	1	1	1	1	1	1	2	1		Cozinhar	1	1	1	1	1	1
28	5C		99	Lagoinha dos Honorários	99	99	57320-000	Craíbas	AL	1	20/03/1960			1	1	3	2	3	3		1	99	99	99	99	99	99	99	99		1	1	1	1	1	1	1	1	1	2	1		Cozinhar	1	1	1	1	2	1
29	6C		2016-07-05	Riacho da Onça	99	Próximo a fábrica de queijo	57320-000	Craíbas	AL	2	08/08/1967	698.570.914-15		1	1	2	2	4	3		2	1	1	2	2	1	1	1	1		1	1	1	1	1	1	1	1	1	2	1		Cozinhar	1	1	1	1	1	1
30	7C		2016-07-06	Santa Rosa	Lagoa da Cruz	Próximo a fazenda do Zito	57320-000	Craíbas	AL	1	1972-10-19	842.820.104-87		1	1	3	2	4	3		1	1	1	1	1	1	1	1	1		1	1	1	1	1	1	1	1	1	2	1		Cozinhar	1	1	1	1	1	1
[truncated: 207 more columns]

## Sheet: Dicionário
2016-01-01	Nº do Quest.:
2016-02-01	Entrevistador:
2016-03-01	Data da entrevista:
2016-04-01	Nome do entrevistado:
2016-05-01	Comunidade:
2016-06-01	Endereço:
2016-07-01	Referência para localização:
2016-08-01	CEP:
2016-09-01	Município:
2016-10-01	UF:
2016-11-01	Sexo:	1 Masculino	2 Feminino
2016-12-01	Data de Nascimento:
1.13	CPF:
2. SITUAÇÃO DO DOMICÍLIO
2016-01-02	Condição da propriedade da casa:	1 Própria	2 Alugada	3 Cedida/Emprestada	4 Ocupada	5 Outra	99 Não sabe/ Não respondeu (NS/NR)
2016-02-02	Como é a iluminação desta casa?	1 Elétrica com medidor	2 Elétrica sem medidor	3 Óleo, querosene ou gás de botijão	4 Outra	5 Não tem	99 Não sabe/ Não respondeu (NS/NR)
2016-03-02	Número de cômodos (quartos) no domicílio:
2016-04-02	Tem banheiro dentro de casa?	1 - Não	2 - Sim
2016-05-02	Para onde vai o esgoto do banheiro?	1 Rede coletora de esgoto ou pluvial	2 Fossa séptica (fossa trata ou decantada) ligada à rede pública de coleta	3 Fossa séptica (não ligada a rede pública de coleta)	4 Fossa rudimentar (poço, buraco)	5 Vala a céu aberto	6 Direto para o rio, lago ou mar	7 Outro escoamento	99 Não sabe/ Não respondeu (NS/NR)
2016-06-02	Qual o destino do lixo desta casa?	1 Coletado na porta	2 Colocado em caçamba ou outro recipiente para posterior coleta	3 Queimado no quintal/terreno	4 Enterrado no quintal/terreno	5 Jogado em terreno baldio	6 Jogado em rio, lago ou mar	7 Outro destino	99 Não sabe/ Não respondeu (NS/NR)
3. ACESSO À ÀGUA
2016-01-03	A família faz tratamento de água para beber?	1 Não	2 Sim	99 Não sabe/ Não respondeu (NS/NR)
3.1.1	Se sim, qual a forma de tratamento?
	3.1.1.1	Ferve
	3.1.1.2	Filtra
	3.1.1.3	Cloro
	3.1.1.4	Coa
	3.1.1.5	Uso de moringa/Lírio branco
	3.1.1.6	Outros
	3.1.1.7	99 Não sabe/ Não respondeu (NS/NR
3.1.2	Com que frequência é feito o tratamento?	1 Diariamente	2 Às vezes	3 Só quando a água está muito suja	99 Não sabe/ Não respondeu (NS/NR)
2016-02-03	Fontes de abastecimento e uso principal da água
3.2.1	Beber
	3.2.1.1	Açude
	3.2.1.2	Barreiro
	3.2.1.3	Cacimba
	3.2.1.4	Carero pipa
	3.2.1.5	Cisterna
	3.2.1.6	Poço
	3.2.1.7	Riacho
	3.2.1.8	Rio
	3.2.1.9	Tanque de pedra
	3.2.1.10	Água encanada
	3.2.1.11	Água mineral
	3.2.1.12	99 Não sabe/ Não respondeu (NS/NR)
3.2.2	Cozinhar
	3.2.2.1	Açude
	3.2.2.2	Barreiro
	3.2.2.3	Cacimba
	3.2.2.4	Carero pipa
	3.2.2.5	Cisterna
	3.2.2.6	Poço
	3.2.2.7	Riacho
	3.2.2.8	Rio
	3.2.2.9	Tanque de pedra
	3.2.2.10	Água encanada
	3.2.1.11	Água mineral
	3.2.1.12	99 Não sabe/ Não respondeu (NS/NR)
3.2.3	Limpeza
	3.2.3.1	Açude
	3.2.3.2	Barreiro
	3.2.3.3	Cacimba
	3.2.3.4	Carero pipa
	3.2.3.5	Cisterna
	3.2.3.6	Poço
	3.2.3.7	Riacho
	3.2.3.8	Rio
	3.2.3.9	Tanque de pedra
	3.2.3.10	Água encanada
	3.2.1.11	Água mineral
	3.2.1.12	99 Não sabe/ Não respondeu (NS/NR)
3.2.4	Banheiro
	3.2.4.1	Açude
	3.2.4.2	Barreiro
	3.2.4.3	Cacimba
	3.2.4.4	Carero pipa
	3.2.4.5	Cisterna
	3.2.4.6	Poço
	3.2.4.7	Riacho
	3.2.4.8	Rio
	3.2.4.9	Tanque de pedra
	3.2.4.10	Água encanada
	3.2.1.11	Água mineral
	3.2.1.12	99 Não sabe/ Não respondeu (NS/NR)
4. CONDIÇÕES DE SAÚDE
2016-01-04	Quais são as doenças mais frequentes na família?
	4.1.1	Anemia
	4.1.2	Câncer
	4.1.3	Caxumba/papeira
	4.1.4	Dengue
	4.1.5	Diabetes
	4.1.6	Diarréia
	4.1.7	Distúrbio Mental
	4.1.8	Doenças de pele
	4.1.9	Doença respiratória
	4.1.10	Pressão alta
	4.1.11	Reumatismo/Artrite/Artrose
	4.1.12	Rubéola
	4.1.13	Sarampo
	4.1.14	Verminose
	4.1.15	Outros
	4.1.16	99 Não sabe/ Não respondeu (NS/NR)
2016-02-04	Alguém no domicílio ingere bebida alcoolica três ou mais vezes por semana?	1 Não	2 Sim	99 Não sabe/ Não respondeu (NS/NR)
2016-03-04	Alguém no domicílio apresenta problemas relacionados ao uso de drogas?	1 Não	2 Sim	99 Não sabe/ Não respondeu (NS/NR)
2016-04-04	Alguém no domicílio fuma?	1 Não	2 Sim	99 Não sabe/ Não respondeu (NS/NR)
2016-05-04	No total, quanto por mês sua família usa de:
	4.5.1	Açúcar	Kg	99 Não sabe/ Não respondeu (NS/NR)
	4.5.2	Sal	Kg	99 Não sabe/ Não respondeu (NS/NR)
	4.5.3	Óleo	L	99 Não sabe/ Não respondeu (NS/NR)
5. CARACATERIZAÇÃO DOS MORADORES
2016-01-05	Número de ordem	1	2	3	4	5	6	7	8	9
2016-02-05	Idade
2016-03-05	Sexo	[1] M [2] F	[1] M [2] F	[1] M [2] F	[1] M [2] F	[1] M [2] F	[1] M [2] F	[1] M [2] F	[1] M [2] F	[1] M [2] F
2016-04-05	Raça/Cor	[1] Branca [2] Preta [3] Parda [4] Amarela [5] Indígena	[1] Branca [2] Preta [3] Parda [4] Amarela [5] Indígena	[1] Branca [2] Preta [3] Parda [4] Amarela [5] Indígena	[1] Branca [2] Preta [3] Parda [4] Amarela [5] Indígena	[1] Branca [2] Preta [3] Parda [4] Amarela [5] Indígena	[1] Branca [2] Preta [3] Parda [4] Amarela [5] Indígena	[1] Branca [2] Preta [3] Parda [4] Amarela [5] Indígena	[1] Branca [2] Preta [3] Parda [4] Amarela [5] Indígena	[1] Branca [2] Preta [3] Parda [4] Amarela [5] Indígena
2016-05-05	Relação de parentesco com a pessoal responsável pela família	[01]Pessoa de referência [02]Cônjugue ou companheiro [03]Filho(a) [04]Enteado(a) [05]Neto(a) ou bisneto(a) [06]Pai ou mãe [07]Sogro(a) [08] Irmão/irmã [09]Genro/nora [10]Outro parente [11]Agregado [12]Pensionista	[01]Pessoa de referência [02]Cônjugue ou companheiro [03]Filho(a) [04]Enteado(a) [05]Neto(a) ou bisneto(a) [06]Pai ou mãe [07]Sogro(a) [08] Irmão/irmã [09]Genro/nora [10]Outro parente [11]Agregado [12]Pensionista	[01]Pessoa de referência [02]Cônjugue ou companheiro [03]Filho(a) [04]Enteado(a) [05]Neto(a) ou bisneto(a) [06]Pai ou mãe [07]Sogro(a) [08] Irmão/irmã [09]Genro/nora [10]Outro parente [11]Agregado [12]Pensionista	[01]Pessoa de referência [02]Cônjugue ou companheiro [03]Filho(a) [04]Enteado(a) [05]Neto(a) ou bisneto(a) [06]Pai ou mãe [07]Sogro(a) [08] Irmão/irmã [09]Genro/nora [10]Outro parente [11]Agregado [12]Pensionista	[01]Pessoa de referência [02]Cônjugue ou companheiro [03]Filho(a) [04]Enteado(a) [05]Neto(a) ou bisneto(a) [06]Pai ou mãe [07]Sogro(a) [08] Irmão/irmã [09]Genro/nora [10]Outro parente [11]Agregado [12]Pensionista	[01]Pessoa de referência [02]Cônjugue ou companheiro [03]Filho(a) [04]Enteado(a) [05]Neto(a) ou bisneto(a) [06]Pai ou mãe [07]Sogro(a) [08] Irmão/irmã [09]Genro/nora [10]Outro parente [11]Agregado [12]Pensionista	[01]Pessoa de referência [02]Cônjugue ou companheiro [03]Filho(a) [04]Enteado(a) [05]Neto(a) ou bisneto(a) [06]Pai ou mãe [07]Sogro(a) [08] Irmão/irmã [09]Genro/nora [10]Outro parente [11]Agregado [12]Pensionista	[01]Pessoa de referência [02]Cônjugue ou companheiro [03]Filho(a) [04]Enteado(a) [05]Neto(a) ou bisneto(a) [06]Pai ou mãe [07]Sogro(a) [08] Irmão/irmã [09]Genro/nora [10]Outro parente [11]Agregado [12]Pensionista	[01]Pessoa de referência [02]Cônjugue ou companheiro [03]Filho(a) [04]Enteado(a) [05]Neto(a) ou bisneto(a) [06]Pai ou mãe [07]Sogro(a) [08] Irmão/irmã [09]Genro/nora [10]Outro parente [11]Agregado [12]Pensionista
2016-06-05	Estuda?	[1]Não [2]Sim	[1]Não [2]Sim	[1]Não [2]Sim	[1]Não [2]Sim	[1]Não [2]Sim	[1]Não [2]Sim	[1]Não [2]Sim	[1]Não [2]Sim	[1]Não [2]Sim
2016-07-05	Sabe ler/escrever?	[1]Não [2]Sim	[1]Não [2]Sim	[1]Não [2]Sim	[1]Não [2]Sim	[1]Não [2]Sim	[1]Não [2]Sim	[1]Não [2]Sim	[1]Não [2]Sim	[1]Não [2]Sim
2016-08-05	Escolaridade (marcar o grau completo):	[1]Alfabetização/Mobral [2]Fundamental I [3]Fundamental II [4]Médio [5]EJA [6]Superior [7]Pós-graduação [8]Outro (descrever)	[1]Alfabetização/Mobral [2]Fundamental I [3]Fundamental II [4]Médio [5]EJA [6]Superior [7]Pós-graduação [8]Outro (descrever)	[1]Alfabetização/Mobral [2]Fundamental I [3]Fundamental II [4]Médio [5]EJA [6]Superior [7]Pós-graduação [8]Outro (descrever)	[1]Alfabetização/Mobral [2]Fundamental I [3]Fundamental II [4]Médio [5]EJA [6]Superior [7]Pós-graduação [8]Outro (descrever)	[1]Alfabetização/Mobral [2]Fundamental I [3]Fundamental II [4]Médio [5]EJA [6]Superior [7]Pós-graduação [8]Outro (descrever)	[1]Alfabetização/Mobral [2]Fundamental I [3]Fundamental II [4]Médio [5]EJA [6]Superior [7]Pós-graduação [8]Outro (descrever)	[1]Alfabetização/Mobral [2]Fundamental I [3]Fundamental II [4]Médio [5]EJA [6]Superior [7]Pós-graduação [8]Outro (descrever)	[1]Alfabetização/Mobral [2]Fundamental I [3]Fundamental II [4]Médio [5]EJA [6]Superior [7]Pós-graduação [8]Outro (descrever)	[1]Alfabetização/Mobral [2]Fundamental I [3]Fundamental II [4]Médio [5]EJA [6]Superior [7]Pós-graduação [8]Outro (descrever)
2016-09-05	Trabalha fora?	[1] Não (passe para E.11) [2]Sim	[1] Não (passe para E.11) [2]Sim	[1] Não (passe para E.11) [2]Sim	[1] Não (passe para E.11) [2]Sim	[1] Não (passe para E.11) [2]Sim	[1] Não (passe para E.11) [2]Sim	[1] Não (passe para E.11) [2]Sim	[1] Não (passe para E.11) [2]Sim	[1] Não (passe para E.11) [2]Sim
2016-10-05	Ocupação (descrever o nome da ocupação/cargo,exemplo: auxiliar de serviços gerais)
2016-11-05	Situação no mercado de trabalho	[01]Empregador [02]Assalariado com carteira de trabalho [03]Assalariado sem carteira de trabalho [04]Autônomo [05]Trabalho temporário [06]Aposentadoria/Pensionista [07]Não Trabalha [08]Desempregado [09]Trabalhador rural/agricultor [10]Outro (descrever) [99]NS/NR	[01]Empregador [02]Assalariado com carteira de trabalho [03]Assalariado sem carteira de trabalho [04]Autônomo [05]Trabalho temporário [06]Aposentadoria/Pensionista [07]Não Trabalha [08]Desempregado [09]Trabalhador rural/agricultor [10]Outro (descrever) [99]NS/NR	[01]Empregador [02]Assalariado com carteira de trabalho [03]Assalariado sem carteira de trabalho [04]Autônomo [05]Trabalho temporário [06]Aposentadoria/Pensionista [07]Não Trabalha [08]Desempregado [09]Trabalhador rural/agricultor [10]Outro (descrever) [99]NS/NR	[01]Empregador [02]Assalariado com carteira de trabalho [03]Assalariado sem carteira de trabalho [04]Autônomo [05]Trabalho temporário [06]Aposentadoria/Pensionista [07]Não Trabalha [08]Desempregado [09]Trabalhador rural/agricultor [10]Outro (descrever) [99]NS/NR	[01]Empregador [02]Assalariado com carteira de trabalho [03]Assalariado sem carteira de trabalho [04]Autônomo [05]Trabalho temporário [06]Aposentadoria/Pensionista [07]Não Trabalha [08]Desempregado [09]Trabalhador rural/agricultor [10]Outro (descrever) [99]NS/NR	[01]Empregador [02]Assalariado com carteira de trabalho [03]Assalariado sem carteira de trabalho [04]Autônomo [05]Trabalho temporário [06]Aposentadoria/Pensionista [07]Não Trabalha [08]Desempregado [09]Trabalhador rural/agricultor [10]Outro (descrever) [99]NS/NR	[01]Empregador [02]Assalariado com carteira de trabalho [03]Assalariado sem carteira de trabalho [04]Autônomo [05]Trabalho temporário [06]Aposentadoria/Pensionista [07]Não Trabalha [08]Desempregado [09]Trabalhador rural/agricultor [10]Outro (descrever) [99]NS/NR	[01]Empregador [02]Assalariado com carteira de trabalho [03]Assalariado sem carteira de trabalho [04]Autônomo [05]Trabalho temporário [06]Aposentadoria/Pensionista [07]Não Trabalha [08]Desempregado [09]Trabalhador rural/agricultor [10]Outro (descrever) [99]NS/NR	[01]Empregador [02]Assalariado com carteira de trabalho [03]Assalariado sem carteira de trabalho [04]Autônomo [05]Trabalho temporário [06]Aposentadoria/Pensionista [07]Não Trabalha [08]Desempregado [09]Trabalhador rural/agricultor [10]Outro (descrever) [99]NS/NR
2016-12-05	Ajuda na plantação familiar	[1]Não [2]Sim	[1]Não [2]Sim	[1]Não [2]Sim	[1]Não [2]Sim	[1]Não [2]Sim	[1]Não [2]Sim	[1]Não [2]Sim	[1]Não [2]Sim	[1]Não [2]Sim
6. ORGANIZAÇÃO SOCIAL
2016-01-06	Sócio(a) e/ou participa de alguma organização social?	1 Não (passe para o bloco 7)	2 Sim	99 Não sabe/ Não respondeu (NS/NR)
	6.1.1	Associação/comunidade
	6.1.2	Cooperativa
	6.1.3	Grupo ou pastoral da igreja
	6.1.4	Movimento de mulheres
	6.1.5	Partido político
	6.1.6	Sindicato rural
	6.1.7	Outros
7. POSSE DA TERRA E SISTEMA DE PRODUÇÃO FAMILIAR
2016-01-07	Qual a relação da família com a terra?	1 Agregada	2 Caseira	3 Comunitária	4 Posseira	5 Possível herdeira	6 Proprietária	7 Outros.
7.1.1	7 Outros. Qual:
SUBSISTEMAS IDENTIFICADOS
2016-02-07	Cria animais?	1 Não	2 Sim
7.2.1	Qual o destino da produção?	1 Para consumo próprio	2 Para comercialização	3 Ambos
7.2.2	Quais as culturas?(Pode marcar mais de uma alternativa)
	7.2.2.1	Avicultura
	7.2.2.2	Bovinocultura
	7.2.2.3	Suinocultura
	7.2.2.4	Caprinocultura
	7.2.2.5	Apicultura
	7.2.2.6	Ovinocultura
	7.2.2.7	Outros. Qual:
7.2.3	Cria galinhas?	1 Não	2 Sim
7.2.4	Quantas aves?
7.2.5	Qual o tipo?
	7.2.5.1	Granja
	7.2.5.2	Capoeira
	7.2.5.3	Caipira
	7.2.5.4	Especificar raça
7.2.6	Qual a alimentação?
	7.2.6.1	Só milho
	7.2.6.2	Ração
	7.2.6.3	Ração com Premix
7.2.7	Qual a origem da alimentação?	1 Produzida na propriedade	2 Comprada	3 Ambos
7.2.8	Quais as doenças que mais atacam as aves?
7.2.9	Como são tratadas as doenças?
	7.2.9.1	Medicamentos comprados. Quais?
	7.2.9.2	Receitas naturais/caseiras. Quais?
2010-02-07	Qual a destinação da criação de galinhas?
	7.2.10.1	Alimentação da família
	7.2.10.2	Produção de ovos para consumo próprio
	7.2.10.3	Produção de ovos para venda
	7.2.10.4	Venda das aves
2011-02-07	Qual o principal meio de comercialização?
	7.2.11.1	Feira
	7.2.11.2	Vizinhos e parentes
	7.2.11.3	Aagra
2016-03-07	Extrativismo	1 Não	2 Sim
7.3.1	Qual o destino do que é coletado?	1 Consumo próprio	2 Comercialização	3 Ambos
7.4	Quintal	1 Não	2 Sim
7.4.1	Qual o destino do que é produzido?	1 Consumo próprio	2 Comercialização	3 Ambos
7.4.2	O que é produzido no quintal? (Pode marcar mais de uma alternativa)
	7.4.2.1	Aves
	7.4.2.2	Plantas medicinais
	7.4.2.3	Fruteiras
	7.4.2.4	Plantas ornamentais
	7.4.2.5	Hortaliças
	7.4.2.6	Suínos
	7.4.2.7	Outros. Quais?
7.5	Roça	1 Não	2 Sim
7.5.1	Qual o destino do que é produzido?	1 Consumo próprio	2 Comercialização	3 Ambos
7.5.2	O que é produzido na roça? (Pode marcar mais de uma alternativa)
	7.5.2.1	Arroz
	7.5.2.2	Fava
	7.5.2.3	Feijão
	7.5.2.4	Jerimum
	7.5.2.5	Mandioca
	7.5.2.6	Milho
	7.5.2.7	Outros. Qual?
7.6	Artesanato	1 Não	2 Sim
7.7	Outros subsistemas	1 Não	2 Sim
7.8	Usa algum insumo para produzir?	1 Não	2 Sim
7.8.1	Quais insumos? (Pode marcar mais de uma alternativa)
	7.8.1.1	Adubos químicos
	7.8.1.2	Adubos orgânicos
	7.8.1.3	Agrotóxicos
	7.8.1.4	Biofertilizantes
	7.8.1.5	Sementes
	7.8.1.6	Esterco
	7.8.1.7	Ração para os animais
2016-09-07	Considera alguma atividade como principal?	1 Não	2 Sim
2016-10-07	Se sim. Qual?	1 Criação animal	2 Quintal	3 Roça	4 Outros
2016-11-07	O trabalho no lote é feito por quem?
	7.11.1	Chefe de família
	7.11.2	Mão de obra contratada
	7.11.3	Pela família
2016-12-07	Faz agricultura orgânica?	1 Não	2 Sim, certificado por entidade credenciada	3 Sim, ainda não certificada por entidade credenciada
7.13	Sua família enfrenta dificuldades na plantação ou para criar animais?	1 Não	2 Sim
7.14	Em qual etapa/fase a dificuldade é maior?
	7.14.1	Implantação: para iniciar a produção
	7.14.2	Produção: para manter e produzir
	7.14.3	Comercialização: para vender
	7.14.4	Outros
7.15	Quais são as três principais dificuldades enfrentadas?
	7.15.1	Falta de chuva ou água
	7.15.2	Falta de recurso financeiro para o plantio e/ou aquisição de animais
	7.15.3	Pragas
	7.15.4	Ausência de assistencia técnica
	7.15.5	Indisponibiliudade de mão de obra
	7.15.6	Comercialição da produção
	7.15.7	Falta de maquinários/equipamentos
	7.15.8	Outro
7.16	A família tem acesso a crédito?	1 Não	2 Sim. Qual?
7.17	Vende para o Programa de Aquisição de Alimentos (PAA)?	1 Não	2 Sim	99 NS/NR
7.18	Vende para o PAA leite?	1 Não	2 Sim	99 NS/NR
7.19	Vende para a alimentação escolar?	1 Não	2 Sim	99 NS/NR
8. SEGURANÇA ALIMENTAR
2016-01-08	Alguma vez nos ultimos 3 meses, faltaram alimentos na sua casa?	1 Não	2 Sim	99 NS/NR
2016-02-08	O que voces fizeram quando faltou alimento? (Pode marcar mais de uma alternativa)
	8.2.1	Pediram alimentos emprestados a parentes vizinhos e/ou amigos
	8.2.2	Prestaram pequenos serviços a parentes e amigos em troca de alimentos
	8.2.3	Compraram fiado
	8.2.4	Deixaram de comprar alimentos supérfulos (biscoitos, refrigerantes...)
	8.2.5	Comeram menos carnes
	8.2.6	Comeram menos frutas, verduras e legumes
	8.2.7	Foram pescar/caçar/colher frutos
	8.2.8	"Xeparam" em feiras e mercados/aproveitaram sobras de alimentos
	8.2.9	Procuraram emprego (emprego melhor ou um segundo emprego; pequenos serviços; um membro da família que nao trabalhava arrumou um emprego, etc)
	8.2.10	Receberam ajuda de associaçao religiosa, igreja
	8.2.11	Receberam ajuda do governo municipal, estadual e federal
	8.2.12	Receberam alimentos da comunidade/vizinhos/parentes/amigos
	8.2.13	Casdastraram-se em algum programa governamental de assistencia social
	8.2.14	Nao fizeram nada
	8.2.15	Pediram dinheiro emprestado
	8.2.16	Outro
	1999-02-08	NS/NR
9. INFORMAÇÕES DE RENDA
2016-01-09	Você ou alguém da família recebe dinheiro de programas sociais (Bols Família, BPC, PETI, outros)?	1 Não	2 Sim	99 NS/NR
2016-02-09	Voce ou alguém de sua família recebe ajuda externa (parentes, igreja, por exemplo)?	1 Não	2 Sim	99 NS/NR
2016-03-09	Considerando-se o total de rendimentos de todos que contribuem para o orçamento da casae valor do(s) programa(s) de transferencia de renda, quanto em média é o rendimento total da família? (Considere uma média 3 ultimos meses)
2016-04-09	Quem é o chefe de família (quem mais contribui com a renda familiar/sustento da familia) ?	1 O próprio respondente	2 Outro. Quem?
10. CONDIÇÕES APÓS A IMPLANTAÇÃO DAS CISTERNAS
2016-01-10	Houve alguma mudança na alimentacao diária da sua família depois da implantaçao da cisterna?	1 Não (Passe para J.2)	2 Sim	99 NS/NR
10.2	Se sim, qual?
2016-03-10	Houve melhora na produçao?	1 Não (Passe para J.3)	2 Sim	99 NS/NR
10.4	Se sim, em que aspecto?
10.5	Houve aumento na produçao?	1 Não	2 Sim	99 NS/NR
10.6	A produçao está mais diversificada?	1 Não	2 Sim	99 NS/NR
10.7	Existem mais pessoas trabalhando após a implantaçao da cisterna?	1 Não	2 Sim	99 NS/NR
10.8	Mudou alguma coisa em casa?	1 Não (Passe para o J.7)	2 Sim	99 NS/NR
10.9	Se sim, o que?
10.10	Considera que a cisterna funciona bem?	1 Não	2 Sim	99 NS/NR
10.11	Qual o principal uso da cisterna?	1 Consumo	2 higiene	3 Produçao	4 Animais
10.12	Como era antes da cisterna?
10.13	Em caso de dificuldades/duvidas relacionadas a Cisterna, quem voce procura?
10.14	A implantacao da cisterna AUMENTOU a renda da família?	1 Não	2 Sim	99 NS/NR
10.15	Porque?
10.16	Voce considera que a cisterna tem relaçao com a Segurança Alimentar da sua família?	1 Não	2 Sim	99 NS/NR
10.17	Tem algum alimento ou preparaçao que era presente na sua comunidade e que nao é mais consumido?	1 Não	2 Sim
10.18	Se sim, qual?
11	Quando Sr./Sra. pensa em Segurança Alimentar e Nutricional, quais sao as primeiras 4 palavras que vem a sua mente?
12	Quando Sr./Sra. pensa em cisterna, quais sao as primeiras 4 palavras que vem a sua mente?

## Sheet: EVOC
ID
1	11	2016-01-11	2016-02-11	2016-03-11	2016-04-11	2016-05-11	2016-06-11	2016-07-11	2016-08-11	2016-09-11	2016-10-11	2016-11-11	2016-12-11	11.13	11.14	11.15	11.16	11.17	11.18	11.19	11.20	11.21	11.22	11.23	11.C.1	11.C.2	11.C.3	11.C.4	11.C.5	11.C.6	11.C.7
	1	água	alimentação-saudável	melhoria		alimentação-saudável	comer-saudável	plantas-sem-agrotóxicos	água		produção-alimentos	plantio	verdura sem veneno	alimentos	99	melhoria	Comer sem veneno	melhoria	água	plantação-saudável	bom	comer-bem	mau-uso-coisas	água	cisterna	saúde	qualidade	comida	barriga-cheia	plantar	vida melhor
	2	feijão	99	gasto		nutrição	99	99	99		sementes	semente	saúde	alimentação	99	99	saudável	saúde	99	não-usar-veneno	não-faltar	produzir-alimentos	falta-orientação	vida	99	bem-estar	produção	horta	99	99	tranquilidade
	3	99	99	verduras		99	99	99	99		alimentação-saudável	sadio	99	verduras	99	99	Comer o que planta	verdura-saudável	99	99	99	qualidade	99	tudo	99	feliz	cultivo	cisterna	99	99	saúde
	4	99	99	99		99	99	99	99		alimentação-orgânica	99	99	99	99	99	comer-melhor	99	99	99	99	consumo	99	99	99	fartura	99	tudo	99	99	99
2	12	2016-01-12	2016-02-12	2016-03-12	2016-04-12	2016-05-12	2016-06-12	2016-07-12	2016-08-12	2016-09-12	2016-10-12	2016-11-12	2016-12-12	12.13	12.14	12.15	12.16	12.17	12.18	12.19	12.20	12.21	12.22	12.23	12.C.1	12.C.2	12.C.3	12.C.4	12.C.5	12.C.6	12.C.7
	1	água	melhor-qualidade-vida	água		horta	coisa-boa	água	coisa-boa		segurança-hídrica	matar-sede	vida	água	água	melhoria	vida	água	coisas-boas	água	boa	melhoria	bem-estar	coisa-boa	99	água	coisas-boas	alegria	água	plantar	produção
	2	fartura	tudo	limpeza		galinheiro	melhoria-vida-família	serventia	99		segurança-alimentar	acesso-água	água	facilidade	facilidade	água natural	saúde	limpeza	água-casa	melhoria-vida	fez-bem	facilidade	consumo	benção	99	fartura	ajuda	bastante-água	vida	verdura	tranquilidade
	3	99	facilidade	99		limpeza-casa	99	horta	99		comodidade	despreocupação	qualidade-alimento	reservatório-água	99	99	sossego	cuidado-encanamento	99	futuro-melhor	tudo	tempo-ganho	aproveitamento	99	99	trabalho	reserva	não-passar-dificuldade	tudo	feijão	segurança
	4	99	99	99		água-consumo	99	99	99		99	matar-fome	99	99	99	99	tudo-bom	acesso-água	99	verão-água	99	99	melhorias	99	99	99	99	não-carregar-água	99	água	investimento

## Sheet: Carac. moradores
5. CARACATERIZAÇÃO DOS MORADORES
ID	1	5.2 Idade	5.3 Sexo	5.4 Raça/Cor	5.5 Relação de parentesco com a pessoal responsável pela família	5.6 Estuda?	5.7 Sabe ler/escrever?	5.8 Escolaridade (marcar o grau completo):	5.9 Trabalha fora?	5.10 Ocupação (descrever o nome da ocupação/cargo,exemplo: auxiliar de serviços gerais)	5.11 Situação de mercado de trabalho	5.12 Ajuda na plantaçao familiar?	5.2 Idade	5.3 Sexo	5.4 Raça/Cor	5.5 Relação de parentesco com a pessoal responsável pela família	5.6 Estuda?	5.7 Sabe ler/escrever?	5.8 Escolaridade (marcar o grau completo):	5.9 Trabalha fora?	5.10 Ocupação (descrever o nome da ocupação/cargo,exemplo: auxiliar de serviços gerais)	5.11 Situação no mercado de trabalho	5.12 Ajuda na plantaçao familiar?	5.2 Idade	5.3 Sexo	5.4 Raça/Cor	5.5 Relação de parentesco com a pessoal responsável pela família	5.6 Estuda?	5.7 Sabe ler/escrever?	5.8 Escolaridade (marcar o grau completo):	5.9 Trabalha fora?	5.10 Ocupação (descrever o nome da ocupação/cargo,exemplo: auxiliar de serviços gerais)	5.11 Situação no mercado de trabalho	5.12 Ajuda na plantaçao familiar?	4	5.2 Idade	5.3 Sexo	5.4 Raça/Cor	5.5 Relação de parentesco com a pessoal responsável pela família	5.6 Estuda?	5.7 Sabe ler/escrever?	5.8 Escolaridade (marcar o grau completo):	5.9 Trabalha fora?	5.10 Ocupação (descrever o nome da ocupação/cargo,exemplo: auxiliar de serviços gerais)	5.11 Situação no mercado de trabalho	5.12 Ajuda na plantaçao familiar?	5	5.2 Idade	5.3 Sexo
1		52	1	3	1	1	2	2	2		9	2	50	2	3	2	1	1		1		9	2	21	1	3	3	2	2	4	2	Auxiliar administrativo	2	1
2		40	1	3	1	1	2	2	1		9	2	39	2	1	2	1	2	4	2	Agente de saúde	2	1	18	1	1	3	1	2	4	1		9	2		14	1	3	3	2	2	3	1		9	2		6	2
3		39	2	3	1	1	2	2	1		9	2	46	1	3	2	1	2	2	1		9	2	16	1	3	3	2	2	4	1		7	2		14	1	3	3	2	2	3	1		7	2		1	1
4
5
6
7
8
9											9	2
10		42	1	3	1	1	2	6	1		9	2
11
12		44	2	3	1	1	1	1	1			2	55	1	3	2	1	2	4	2		x	2
13		33	1	3	2	2	2	6	2	AAGRA	3	2	29	2	1	1	1	2	4	1		9	2
14		37	2	3	1	1	2	2	1		9	2	37	1	3	2	1	2	2	1		9	2	5	2	1	3	2	2	2	1					11	2	3	3	2	2	2	1
15		53	1	3	1	1	1	8	1		9	2	49	2	4	2	1	1		1		9	2	18	1	1	3	2	2	4	1		9	2		20	1		3	2	2	4	1		9	2		22	1
16		50	2	3	1	1	2	2	1		9	2	53	1	3	2	1	2	2	1		9e 6	2
17		64	1	3	1	1	2	2	1		6	2	51	2	3	2	1	2	2	2	Agente administrativa	1	2
18
19		52	2	3	1	1	2	2	1		9	2	60	1		2	1	2	2	1		9	2
20		67	2	3	1	1	1	1	1			2	19	1	3	5	2	2	3	1		9	2
21		33	1	3	1	1	2	3	1		4 e 9	2	24	2		2	1	2	4	1		9	2	10 dias	2		3	1	1	recém-nascido	1			1
22		2	3	1	1	2	4	2			8	2
23
24
25
26
27
28
29
[truncated: 69 more columns]

## Sheet: Dic. EBIA
1.	Nos últimios três meses, os moradores deste domicílio tiveram a preocupação de que a comida acabasse antes que tivessem dinheiro para comprar mais comida?	1 Não	2 Sim
2.	Nos últimos três meses, os alimentos acabaram antes que os moradores deste domicílio tivessem dinheiro para comprar mais comida?	1 Não	2 Sim
3.	Nos últimos três meses,os moradores deste domicílio ficaram sem dinhero para ter uma alimentação saudável e variada?	1 Não	2 Sim
4.	Nos útimos três meses, os moradeores deste domicílio comeram apenas alguns poucos tipos de alimentos que ainda tinham, porque o dinheiro acabou?	1 Não	2 Sim
5.	Nos últimos três meses, algum morador de 18 anos ou mais de idade deixou de fazer alguma refeição porque não havia dinheiro para comprar comida?	1 Não	2 Sim
6.	Nos últimos três meses, algum morador de 18 anos ou mais de idade comeu menos do que achou que devia, porque não havia dinheiro para comprar comida?	1 Não	2 Sim
7.	Nos últimos três meses, algum morador de 18 anos ou mais de idade sentiu fome, mas não comeu, porque não tinha dinheiro para comprar comida?	1 Não	2 Sim
8.	Nos últimos três meses, algum morador de 18 anos ou mais de idade ficou um dia inteiro sem comer, ou teve apenas uma refeição ao dia, porque não tinha dinheiro para comprar comida?	1 Não	2 Sim
9.	Nos últimos três meses, os moradores com menos de 18 anos de idade não puderm ter uma alimentação saudável e variada, porque não havia dinheiro para comprar comida?	1 Não	2 Sim
10.	Nos últimos três meses, os moradores menores de 18 anos de idade comeram apenas alguns poucos tipos de alimentos que ainda havia neste domicílio porque o dinheiro acabou?	1 Não	2 Sim
11.	Nos últimos três meses, algum morador com menos de 18 anos de idade comeu menos do que você achou que devia, porque não havia dinheiro para comprar a comida?	1 Não	2 Sim
12.	Nos últimos três meses foi diminuída a quantidade de alimentos das refeições de algum morador com menos de 18 anos de idade, porque não havia dinheiro suficiente para comprar a comida?	1 Não	2 Sim
13.	Nos últimos três meses, algum morador com menos de 18 anos de idade deixou de fazer alguma refeição, porque não havia dinheiro para comprar a comida?	1 Não	2 Sim
14.	Nos últimos três meses, algum morador com menos de 18 anos de idade sentiu fome, mas não comeu porque não havia dinheiro para comprar mais comida?	1 Não	2 Sim

## Sheet: EBIA Respostas
ID	1	2	3	4	5	6	7	8	9	10	11	12	13	14
1	1	1	1	2	1	1	1	1	99	99	99	99	99	99
2	1	1	1	1	99	99	99	99	99	99	99	99	99	99
3	2	2	2	2	1	2	1	1	2	2	2	2	1	1
4
5	1	1	1	1	1	1	1	1	99	99	99	99	99	99
6	1	1	1	1	99	99	99	99	99	99	99	99	99	99
7	2	1	2	2	1	1	1	1	2	2	1	1	1	1
8	2	1		2	1	1	1	1		1	1	1	1	1
9
10	1	1	1	1	1	1	1	1	1	99	1	1	1	1
11
12	2	1	2	1	1	99	99	99	99	99	99	99	99	99
13	2	1	2	2	1	1	1	1	1	1	1	1	1	1
14	2	1	2	1	1	1	1	1	1	1	99	99	99	99
15	2	2	2	2	2	2	1	1	99	99	99	99	99	99
16	1	1	1	1	99	99	99	99	99	99	99	99	99	99
17	1	1	1	1	1	99	99	99	99	99	99	99	99	99
18	2	2	2	2	2	2	1	1	2	2	2	2	1	1
19	2	2	2	2	1	1	1	1	99	99	99	99	99	99
20	2	2	2	2	2	2	2	1	2	1	1	1	1	1
21	2	1	1	1	1	1	1	1	99	99	99	99	99	99
22	1	1	2	2	1	1	1	1	1	1	1	99	99	99
23	2	2	2	2	1	2	1	1	99	99	99	99	99	99
C1	2	2	2	2	1	2	1	1	2	2	2	2	1	1
C2	1	1	2	1	1	1	1	1	99	99	99	99	99	99
C3	1	1	1	1	99	99	99	99	99	99	99	99	99	99
C4	2	2	2	2	1	2	2	2	99	99	99	99	99	99
C5	2	2	2	2	1	2	1	1	99	99	99	99	99	99
C6	2	2	2	2	2	2	2	2	99	2	2	2	2	2
C7	2	1	2	2	1	2	1	1	2	2	2	2	1	1

## Sheet: Marc. consumo
ID	1	1	2016-01-02	2016-02-02	2016-03-02	2016-04-02	2016-05-02	2016-06-02	3	4	5	6	7	8	9	2	1	2016-01-02	2016-02-02	2016-03-02	2016-04-02	2016-05-02	2016-06-02	3	4	5	6	7	8	9	3	1	2016-01-02	2016-02-02	2016-03-02	2016-04-02	2016-05-02	2016-06-02	3	4	5	6	7	8	9	4	1	2016-01-02	2016-02-02
1		1	2	2	2	2	2	2	2	2	2	1	2	2	1		1	2	2	2	2	2	2	2	1	2	1	2	2	1
2		1	2	1	2	1	2	1	2	1	2	2	2	1	1		1	2	1	2	1	2	1	2	2	1	1	2	2	1		2	2	1	2	1	2	2	2	1	2	2	2	1	2		1	2	2
3		1	2	1	2	1	2	1	2	2	2	1	2	1	1
4
5		1	2	1	2	1	2	1	2	1	2	1	1	1	1		1	2	1	2	1	2	1	99	2	1	1	1	1	99
6		1	2	1	2	2	1	2	2	2	2	1	1	2	1		1	2	2	2	2	2	2	2	2	2	1	2	1	1
7		2	2	2	2	2	2	2	2	1	2	1	1	2	1		1	2	1	2	1	2	1	2	2	2	1	2	1	1
8		1	2	2	2	1	2	1	2	2	1	1	1	2	1																	2	2	2	2	1	2	1	2	1	1	2	1	2	1
9
10		2	2	2	2	2	1	1	2	2	2	1	1	1	1		2	2	2	2	2	2	2	1	2	2	1	2	1	1
11		1	2	1	2	1	2	1	2	1	2	1	1	1	2		2	2	2	2	2	2	1	2	1	2	1	2	2	2		1	2	1	2	2	2	1	2	1	2	1	2	1	2		1	99	99
12		1	2	1	2	1	2	1	2	1	2	1	1	2	1		1	2	1	2	1	2	1	2	1	2	1	2	2	1
13		1	2	1	2	1	2	1	2	1	1	1	2	1	1		1	2	1	2	2	2	1	2	1	1	1	2	1	1		2	2	2	2	2	2	2	2	1	1	1	1	1	1
14		1	2	1	2	1	2	1	2	2	2	1	2	2	1		2	2	2	2	2	2	1	2	1	1	2	2	2	2
15		1	2	1	1	1	1	1	2	1	1	2	1	1	1		1	2	1	2	1	2	1	2	2	2	1	1	1	1		2	2	1	2	1	2	1	2	2	2	1	1	1	1
16		1	2	2	2	2	2	1	2	1	2	1	1	1	2		1	2	2	2	2	2	2	2	2	2	1	1	1	2
17																	2	2	2	2	1	2	1	1	1	1	1	2	1	1
18		1	2	1	2	1	2	1	2	1	2	1	1	1	1		2	2	2	2	2	1	1	2	1	2	1	2	1	2
19		1	2	2	2	2	2	1	2	2	1	1	1	1	1		1	2	1	2	1	2	1	2	1	1	1	1	1	1
20		1	2	2	2	2	2	2	2	1	2	1	2	2	1		2	2	1	2	2	2	1	2	2	2	1	2	2	2
21		1	2	1	2	1	2	1	2	1	2	1	2	1	1		1	2	1	2	1	2	1	1	2	2	1	2	1	1
22		2	1	1	2	1	2	1	2	1	1	1	2	2	2
23		1	2	1	2	1	2	1	2	1	1	1	2	1	1		1	2	1	2	2	2	1	2	2	2	2	2	1	2
24		2	2	1	2	1	2	1	2	1	1	1	2	1	1
25		1	2	1	2	1	2	1	2	2	1	2	2	1	1		1	2	2	2	2	2	1	2	2	1	2	2	2	1
26		1	2	2	2	2	2	1	2	2	2	1	1	2	1		1	2	2	2	1	2	1	2	2	2	1	1	2	1		2	2	2	2	2	2	1	2	1	2	1	2	1	2		2	2	2
27		1	2	1	2	1	2	1	2	2	2	1	1	1	1		1	2	2	2	1	2	1	2	1	2	1	2	1	2
28		1	2	1	2	1	2	1	2	1	1	1	2	1	1		1	2	1	2	1	2	1	2	1	1	2	2	1	1		1	2	1	2	1	2	1	2	1	1	1	2	1	1		1	2	1
29		1	2	2	2	2	2	1	2	2	1	2	2	1	2		2	2	2	2	2	2	1	2	1	1	1	1	1	1		2	2	1	2	1	2	1	2	1	2	1	2	1	2		1	2	2
30		1	2	1	2	1	2	1	2	2	1	2	2	1	1		2	2	2	2	2	2	1	2	1	1	2	2	1	1		2	1	2	2	1	2	1	1	2	2	2	2	1	1		1	2	1
[truncated: 86 more columns]

## Sheet: Dic. marc. consumo
1.	Você tem costume de realizar as refeições assistindo TV, mexendo no computador e/ou celular?	1 Não	2 Sim	99 Não sabe/ Não respondeu (NS/NR)
2.	Quais refeições você faz ao longo do dia?
2016-01-02	Café da manhã	1 Não	2 Sim	99 Não sabe/ Não respondeu (NS/NR)
2016-02-02	Lanche da manhã	1 Não	2 Sim	99 Não sabe/ Não respondeu (NS/NR)
2016-03-02	Almoço	1 Não	2 Sim	99 Não sabe/ Não respondeu (NS/NR)
2016-04-02	Lanche da tarde	1 Não	2 Sim	99 Não sabe/ Não respondeu (NS/NR)
2016-05-02	Jantar	1 Não	2 Sim	99 Não sabe/ Não respondeu (NS/NR)
2016-06-02	Ceia	1 Não	2 Sim	99 Não sabe/ Não respondeu (NS/NR)
3.	Feijão	1 Não	2 Sim	99 Não sabe/ Não respondeu (NS/NR)
4.	Frutas frescas (não considerar suco de frutas)	1 Não	2 Sim	99 Não sabe/ Não respondeu (NS/NR)
5.	Verduras/Legumes (não considerar batata, mandioca, aipim, macaxeira, café e inhame)	1 Não	2 Sim	99 Não sabe/ Não respondeu (NS/NR)
6.	Hambúrguer e/ou embutidos (presunto, mortadela, salame, linguiça, salsicha)	1 Não	2 Sim	99 Não sabe/ Não respondeu (NS/NR)
7.	Bebidas adoçadas (refrigerante, suco de caixinha, suco em pó, água de coco de caixinha, xaropes de guaraná/groselha, suco de frutas com adição de açúcar)	1 Não	2 Sim	99 Não sabe/ Não respondeu (NS/NR)
8.	Macarrão instantâneo, salgadinhos de pacote ou biscoitos salgados	1 Não	2 Sim	99 Não sabe/ Não respondeu (NS/NR)
9.	Biscoito recheado, doces ou guloseimas (balas, pirulitos, chiclete, caramelo, gelatina)	1 Não	2 Sim	99 Não sabe/ Não respondeu (NS/NR)
